# Supplementary material for: Low-level resource partitioning supports coexistence among functionally redundant bacteria during successional dynamics
Source: ISME J. 2024 Jan 10;18(1):wrad013. doi: 10.1093/ismejo/wrad013 (PMC10811730; doi:10.1093/ismejo/wrad013)
Supplement: TableS1_wrad013 [file tables1_wrad013.xlsx]

## Sheet: Table_S2 -inoculate_ratio
Table S1- Inoculate Ratios of the full 12 sets of 4 strains used for the long term competition experiment
All numbers in the table are the intended relative abundance (in %) of select isolates in the inocula.
Sample name	Psychromonas14	Vibrio1	Cobetia10	Neptunamonas4
P1-V5-C5-N89	1	5	5	89
P1-V97-C1-N1	1	97	1	1
P5-V1-C5-N89	5	1	5	89
P5-V1-C47-N47	5	1	47	47
P5-V5-C1-N89	5	5	1	89
P5-V5-C89-N1	5	5	89	1
P5-V89-C5-N1	5	89	5	1
P47-V47-C5-N1	47	47	5	1
P49-V49-C0.1-N1	49	49	0.1	1
P49-V49-C1-N1	49	49	1	1
P89-V5-C5-N1	89	5	5	1
P97-V1-C1-N1	97	1	1	1
