# Supplementary material for: Low-level resource partitioning supports coexistence among functionally redundant bacteria during successional dynamics
Source: ISME J. 2024 Jan 10;18(1):wrad013. doi: 10.1093/ismejo/wrad013 (PMC10811730; doi:10.1093/ismejo/wrad013)
Supplement: TableS2_wrad013 [file tables2_wrad013.xlsx]

## Sheet: Sheet1
Table S2 - Organism Database used as the GENES data set for functional assignment via KAAS
KAAS abbreviation	Organism (Strain) name
vch	Vibrio cholerae O1 El Tor N16961
vcj	Vibrio cholerae O1 MJ-1236
vco	Vibrio cholerae O1 O395
vcm	Vibrio cholerae O1 M66-2
vvu	Vibrio vulnificus CMCP6
vvy	Vibrio vulnificus YJ016
vvm	Vibrio vulnificus MO6-24/O
vpa	Vibrio parahaemolyticus RIMD 2210633
vha	Vibrio campbellii ATCC BAA-1116
vex	Vibrio antiquarius
vsp	Vibrio atlanticus
van	Vibrio anguillarum 775
vfi	Aliivibrio fischeri ES114
vfm	Aliivibrio fischeri MJ11
vsa	Aliivibrio salmonicida
maq	Marinobacter nauticus VT8
amc	Alteromonas mediterranea DE
pin	Psychromonas ingrahamii
hel	Halomonas elongata
mmw	Marinomonas sp. MWYL1
rsp	Cereibacter sphaeroides 2.4.1
rsh	Rhodobacter sphaeroides ATCC 17029
rsq	Rhodobacter sphaeroides ATCC 17025
rsk	Cereibacter sphaeroides KD131
rcp	Rhodobacter capsulatus
oce	Oceanobacillus iheyensis
fjo	Flavobacterium johnsoniae UW101
fps	Flavobacterium psychrophilum JIP02/86
fbr	Flavobacterium branchiophilum
pae	Pseudomonas aeruginosa PAO1
ppu	Pseudomonas putida KT2440
pst	Pseudomonas syringae pv. tomato DC3000
son	Shewanella oneidensis
cps	Colwellia psychrerythraea
eco	Escherichia coli K-12 MG1655
sbl	Shewanella baltica OS155
pha	Pseudoalteromonas translucida TAC125
pat	Pseudoalteromonas atlantica
